# Supplementary material for: High‐Efficiency Semitransparent Solar Cells Based on Magnetron Sputtered Sb2S3 Thin Films
Source: Adv Sci (Weinh). 2025 Oct 17;13(2):e12103. doi: 10.1002/advs.202512103 (PMC12786377; doi:10.1002/advs.202512103)
Supplement: Supplementary file 2 — Supplemental Data File [file ADVS-13-e12103-s002.zip]

Archive with 3 entries (3 files):
- JV Plot Data_Champion Device-4.6%.xlsx
- Transmittance ST Devices_combined.xlsx
- EQE Data _champion device_13.3 mA cm-2.xlsx
