# Supplementary material for: High‐Efficiency Semitransparent Solar Cells Based on Magnetron Sputtered Sb2S3 Thin Films
Source: Adv Sci (Weinh). 2025 Oct 17;13(2):e12103. doi: 10.1002/advs.202512103 (PMC12786377; doi:10.1002/advs.202512103)
Supplement: Supplementary file 2 — Supplemental Data File [file ADVS-13-e12103-s002.zip › JV Plot Data_Champion Device-4.6%.xlsx]

## Sheet: Sheet1
Voltage	Current Density
V	mA cm-2
-0.19999	-13.0686
-0.1899	-13.0837
-0.1798	-13.0723
-0.1697	-13.0663
-0.1596	-13.0564
-0.1495	-13.0495
-0.13939	-13.0422
-0.12929	-13.0349
-0.11919	-13.0289
-0.10909	-13.0203
-0.09899	-13.0098
-0.08889	-13.0015
-0.07879	-12.9933
-0.06869	-12.985
-0.05859	-12.9762
-0.04849	-12.9641
-0.03839	-12.9523
-0.02829	-12.9411
-0.01819	-12.9294
-0.00809	-12.9178
0.00201	-12.9038
0.01211	-12.8901
0.02222	-12.8772
0.03232	-12.8642
0.04243	-12.8509
0.05255	-12.8388
0.06265	-12.8209
0.07276	-12.8044
0.08287	-12.7884
0.09297	-12.7718
0.10306	-12.7541
0.11316	-12.7359
0.12326	-12.7139
0.13336	-12.6927
0.14346	-12.6706
0.15357	-12.6481
0.16367	-12.6234
0.17377	-12.5929
0.18387	-12.5603
0.19397	-12.5319
0.20407	-12.5021
0.21417	-12.4727
0.22427	-12.4431
0.23437	-12.4073
0.24448	-12.3677
0.25457	-12.3266
0.26467	-12.2819
0.27477	-12.2348
0.28487	-12.1848
0.29498	-12.1283
0.30508	-12.0698
0.31518	-12.0069
0.32528	-11.9382
0.33538	-11.8641
0.34547	-11.7796
0.35557	-11.6854
0.36568	-11.5844
0.37578	-11.4739
0.38588	-11.3513
0.39599	-11.2151
0.40608	-11.0599
0.41618	-10.8862
0.42627	-10.6899
0.43638	-10.467
0.44648	-10.2147
0.45659	-9.92709
0.46669	-9.59608
0.47679	-9.22097
0.48688	-8.79281
0.49698	-8.3036
0.50708	-7.74515
0.51718	-7.10949
0.52729	-6.38899
0.5374	-5.5776
0.54752	-4.66388
0.55762	-3.64861
0.56773	-2.5302
0.57785	-1.29868
0.58795	0.03933
0.59805	1.49291
0.60815	3.07076
0.61825	4.78016
0.62835	6.61637
0.63846	8.58827
0.64856	10.6845
0.65866	12.9031
0.66876	15.247
0.67886	17.6953
0.68895	20.2587
0.69905	22.9362
0.70915	25.7227
0.71925	28.6107
0.72936	31.62
0.73946	34.7392
0.74956	37.9657
0.75965	41.3056
0.76975	44.7736
0.77985	48.4072
0.78997	51.9686
0.80006	56.0186
