# Supplementary material for: High‐Efficiency Semitransparent Solar Cells Based on Magnetron Sputtered Sb2S3 Thin Films
Source: Adv Sci (Weinh). 2025 Oct 17;13(2):e12103. doi: 10.1002/advs.202512103 (PMC12786377; doi:10.1002/advs.202512103)
Supplement: Supplementary file 2 — Supplemental Data File [file ADVS-13-e12103-s002.zip › Transmittance ST Devices_combined.xlsx]

## Sheet: ST_P3HT_Au 10 nm_40 60 80 nm
40 nm_P3HT_Au-10 nm	AVT = 15.5	60 nm_P3HT_Au-10 nm	AVT = 13.5	80 nm_P3HT_Au-10 nm	AVT = 10.03
Wavelength (nm)	%T	Wavelength (nm)	%T	Wavelength (nm)	%T
300	0.000151312	300	-4.51e-05	300	-0.000114726
301	-4.21e-05	301	-0.00020442	301	-0.000133475
302	0.000271126	302	0.000336549	302	0.000103049
303	0.000155544	303	-3.66e-05	303	-6.35e-05
304	0.000274522	304	6.25e-05	304	-0.000194903
305	0.000150312	305	0.000211221	305	3.52e-05
306	0.000240878	306	-8.49e-05	306	-0.000287438
307	0.000897006	307	0.000163038	307	0.000384817
308	0.000888333	308	0.00041789	308	-6e-06
309	0.00112121	309	0.000233573	309	4.39e-06
310	0.00177396	310	0.000594838	310	0.000133006
311	0.00267693	311	0.000993909	311	0.000151373
312	0.0036602	312	0.00131024	312	0.00031383
313	0.00445122	313	0.00136074	313	0.00035136
314	0.00563067	314	0.00179301	314	0.000358893
315	0.00761644	315	0.00234912	315	0.000589975
316	0.00973512	316	0.00329308	316	0.000832918
317	0.012519	317	0.00415891	317	0.00110938
318	0.0153813	318	0.00491707	318	0.000940672
319	0.0188148	319	0.00626888	319	0.00164302
320	0.0230624	320	0.00779487	320	0.00176476
321	0.0286052	321	0.00970469	321	0.00227902
322	0.0356472	322	0.0125065	322	0.00342658
323	0.0436113	323	0.0150244	323	0.00376
324	0.0531758	324	0.0183536	324	0.00463483
325	0.0634065	325	0.0220412	325	0.00575477
326	0.0771113	326	0.0266463	326	0.00740391
327	0.0923347	327	0.0317601	327	0.00876964
328	0.108765	328	0.0375552	328	0.0103085
329	0.128933	329	0.0438524	329	0.0124654
330	0.150022	330	0.0518553	330	0.0144763
331	0.173024	331	0.0598474	331	0.0171198
332	0.197904	332	0.0689125	332	0.0200137
333	0.226192	333	0.0791062	333	0.0230711
334	0.256015	334	0.0885038	334	0.0269795
335	0.286638	335	0.101175	335	0.0306269
336	0.320305	336	0.112321	336	0.0350316
337	0.351574	337	0.124356	337	0.0393235
338	0.387605	338	0.137941	338	0.043391
339	0.423231	339	0.151762	339	0.0476934
340	0.459084	340	0.165722	340	0.0534367
341	0.493104	341	0.180935	341	0.0587767
342	0.532503	342	0.196399	342	0.0629799
343	0.571256	343	0.212327	343	0.0694931
344	0.606477	344	0.229004	344	0.0747035
345	0.648701	345	0.24401	345	0.0809904
346	0.69022	346	0.262674	346	0.0885817
347	0.735686	347	0.281385	347	0.0952366
348	0.775128	348	0.299874	348	0.102109
349	0.823327	349	0.320887	349	0.107745
350	0.869263	350	0.34057	350	0.114659
351	0.918433	351	0.36159	351	0.122488
352	0.969367	352	0.384186	352	0.131093
353	1.02186	353	0.406472	353	0.139765
354	1.0777	354	0.430656	354	0.148458
355	1.13537	355	0.454657	355	0.158179
356	1.1934	356	0.479426	356	0.168209
357	1.25269	357	0.506395	357	0.178301
358	1.31501	358	0.531548	358	0.189167
359	1.37758	359	0.558118	359	0.200257
360	1.43854	360	0.585388	360	0.211719
361	1.50494	361	0.612758	361	0.222866
362	1.56635	362	0.639894	362	0.235958
363	1.62787	363	0.665178	363	0.247228
364	1.68778	364	0.693512	364	0.259131
365	1.74612	365	0.718384	365	0.271664
366	1.80119	366	0.743725	366	0.284485
367	1.85513	367	0.768146	367	0.296001
368	1.90597	368	0.792802	368	0.308585
369	1.95517	369	0.816156	369	0.319989
370	1.99909	370	0.837671	370	0.332263
371	2.04139	371	0.860169	371	0.342668
372	2.07947	372	0.881239	372	0.353864
373	2.11619	373	0.902257	373	0.36435
374	2.1506	374	0.922734	374	0.374755
375	2.18517	375	0.94127	375	0.385159
376	2.21669	376	0.963236	376	0.395122
377	2.247	377	0.982832	377	0.404936
378	2.27928	378	1.00308	378	0.41574
379	2.31006	379	1.02255	379	0.425139
380	2.3449	380	1.04475	380	0.436266
381	2.38038	381	1.06756	381	0.445918
382	2.41942	382	1.09223	382	0.456991
383	2.46042	383	1.11716	383	0.468659
384	2.50252	384	1.14184	384	0.480584
385	2.54725	385	1.16883	385	0.49195
386	2.59486	386	1.19739	386	0.505677
387	2.64269	387	1.22556	387	0.518235
388	2.69454	388	1.25694	388	0.532051
389	2.74649	389	1.28557	389	0.545414
390	2.80304	390	1.31793	390	0.559466
391	2.86295	391	1.35033	391	0.574454
392	2.92114	392	1.38335	392	0.588813
393	2.98112	393	1.4183	393	0.604201
394	3.04526	394	1.45269	394	0.620603
395	3.1093	395	1.4883	395	0.636047
396	3.17722	396	1.5249	396	0.653108
397	3.24516	397	1.56005	397	0.669911
398	3.31277	398	1.5979	398	0.687794
399	3.38442	399	1.63556	399	0.704877
400	3.45355	400	1.67326	400	0.721986
401	3.52561	401	1.71072	401	0.739247
402	3.5962	402	1.74866	402	0.758107
403	3.66862	403	1.78797	403	0.7764
404	3.73907	404	1.82439	404	0.795164
405	3.80845	405	1.86298	405	0.813884
406	3.87868	406	1.90094	406	0.833925
407	3.94762	407	1.93872	407	0.851611
408	4.01183	408	1.97337	408	0.870213
409	4.07798	409	2.01052	409	0.88915
410	4.14215	410	2.04454	410	0.907203
411	4.20033	411	2.07937	411	0.92568
412	4.25968	412	2.11119	412	0.942264
413	4.31548	413	2.1445	413	0.961069
414	4.36676	414	2.17706	414	0.978258
415	4.41899	415	2.20813	415	0.995273
416	4.46788	416	2.23792	416	1.01229
417	4.51357	417	2.26644	417	1.02822
418	4.55665	418	2.29528	418	1.04503
419	4.59489	419	2.32228	419	1.06021
420	4.63107	420	2.34939	420	1.07537
421	4.66878	421	2.37585	421	1.09198
422	4.7004	422	2.39888	422	1.1057
423	4.73163	423	2.42414	423	1.12006
424	4.75612	424	2.4484	424	1.134
425	4.78417	425	2.46961	425	1.14761
426	4.80846	426	2.49168	426	1.15982
427	4.82962	427	2.51435	427	1.17461
428	4.85105	428	2.53585	428	1.18637
429	4.8703	429	2.55699	429	1.19839
430	4.89165	430	2.57709	430	1.2114
431	4.90766	431	2.59768	431	1.22254
432	4.9246	432	2.61573	432	1.2334
433	4.94165	433	2.63615	433	1.24442
434	4.95877	434	2.65597	434	1.25749
435	4.97538	435	2.67449	435	1.26717
436	4.99319	436	2.69535	436	1.27933
437	5.01009	437	2.71538	437	1.29003
438	5.03059	438	2.73582	438	1.30133
439	5.04627	439	2.75493	439	1.31209
440	5.06652	440	2.7776	440	1.32378
441	5.08656	441	2.80088	441	1.33486
442	5.10764	442	2.82181	442	1.34662
443	5.12862	443	2.84418	443	1.35912
444	5.15656	444	2.8703	444	1.37195
445	5.18222	445	2.89302	445	1.38323
446	5.20881	446	2.91853	446	1.39689
447	5.23844	447	2.94545	447	1.40946
448	5.26923	448	2.97254	448	1.42364
449	5.30168	449	2.99961	449	1.43613
450	5.33677	450	3.02931	450	1.45121
451	5.37323	451	3.05824	451	1.46531
452	5.41196	452	3.09022	452	1.48121
453	5.45325	453	3.12155	453	1.49686
454	5.49585	454	3.15614	454	1.5133
455	5.54045	455	3.18951	455	1.52908
456	5.58727	456	3.22506	456	1.54627
457	5.63238	457	3.26173	457	1.56409
458	5.68258	458	3.29854	458	1.58317
459	5.73219	459	3.33716	459	1.60042
460	5.78691	460	3.37668	460	1.62101
461	5.84164	461	3.41725	461	1.64119
462	5.89806	462	3.46039	462	1.66179
463	5.95824	463	3.50299	463	1.68337
464	6.01671	464	3.547	464	1.70449
465	6.08116	465	3.59258	465	1.7273
466	6.14412	466	3.63882	466	1.75077
467	6.20946	467	3.68583	467	1.77565
468	6.27486	468	3.73435	468	1.79924
469	6.34644	469	3.78488	469	1.82492
470	6.41433	470	3.83591	470	1.85124
471	6.48417	471	3.8873	471	1.87871
472	6.55721	472	3.94012	472	1.90574
473	6.63115	473	3.9938	473	1.93433
474	6.70741	474	4.0487	474	1.9645
475	6.78242	475	4.10592	475	1.99357
476	6.8587	476	4.16183	476	2.02546
477	6.93869	477	4.21922	477	2.05641
478	7.0192	478	4.28267	478	2.09051
479	7.0985	479	4.34086	479	2.12328
480	7.18187	480	4.40329	480	2.15725
481	7.26233	481	4.46421	481	2.19246
482	7.34654	482	4.52823	482	2.2288
483	7.42927	483	4.59305	483	2.26581
484	7.5163	484	4.65913	484	2.30512
485	7.60029	485	4.72412	485	2.34238
486	7.68296	486	4.79116	486	2.38283
487	7.76841	487	4.8614	487	2.42332
488	7.85419	488	4.93042	488	2.46594
489	7.94206	489	4.99938	489	2.50835
490	8.02568	490	5.06961	490	2.54989
491	8.11235	491	5.14065	491	2.59496
492	8.19789	492	5.21441	492	2.63928
493	8.28145	493	5.28593	493	2.68571
494	8.36627	494	5.35922	494	2.73203
495	8.45046	495	5.43213	495	2.77801
496	8.53272	496	5.50721	496	2.82809
497	8.61734	497	5.58295	497	2.87584
498	8.69651	498	5.65693	498	2.92626
499	8.779	499	5.73214	499	2.97848
500	8.86141	500	5.81138	500	3.03102
501	8.9406	501	5.88592	501	3.08164
502	9.02184	502	5.96285	502	3.13621
503	9.10256	503	6.04247	503	3.18943
504	9.18379	504	6.12244	504	3.24685
505	9.26231	505	6.20358	505	3.30387
506	9.34123	506	6.2852	506	3.36175
507	9.42563	507	6.36726	507	3.42209
508	9.50543	508	6.45108	508	3.4822
509	9.58739	509	6.53676	509	3.54337
510	9.66804	510	6.62321	510	3.60817
511	9.75278	511	6.71437	511	3.6735
512	9.83821	512	6.80545	512	3.73985
513	9.92386	513	6.89798	513	3.80761
514	10.0108	514	6.99251	514	3.87942
515	10.0949	515	7.08932	515	3.95132
516	10.1849	516	7.18697	516	4.02544
517	10.2772	517	7.28736	517	4.09956
518	10.3701	518	7.39198	518	4.17926
519	10.465	519	7.49613	519	4.25835
520	10.5635	520	7.60559	520	4.34224
521	10.6636	521	7.71518	521	4.4231
522	10.7641	522	7.82927	522	4.50955
523	10.865	523	7.9407	523	4.59702
524	10.9677	524	8.05709	524	4.68729
525	11.0706	525	8.17274	525	4.77695
526	11.1751	526	8.29415	526	4.86926
527	11.2802	527	8.41497	527	4.96524
528	11.3842	528	8.53675	528	5.05889
529	11.4892	529	8.65737	529	5.1573
530	11.5953	530	8.78401	530	5.25419
531	11.7027	531	8.90779	531	5.35372
532	11.805	532	9.02744	532	5.45328
533	11.9086	533	9.15191	533	5.55251
534	12.0162	534	9.27949	534	5.65597
535	12.1176	535	9.40219	535	5.75641
536	12.2191	536	9.52482	536	5.85942
537	12.3221	537	9.64843	537	5.96211
538	12.4203	538	9.7686	538	6.0649
539	12.5198	539	9.89044	539	6.16844
540	12.6196	540	10.009	540	6.27267
541	12.7171	541	10.1312	541	6.37455
542	12.8178	542	10.2495	542	6.48226
543	12.9169	543	10.3671	543	6.5837
544	13.0167	544	10.4873	544	6.68874
545	13.1201	545	10.6093	545	6.79938
546	13.2154	546	10.7314	546	6.90545
547	13.3211	547	10.8501	547	7.01297
548	13.4261	548	10.9738	548	7.12355
549	13.5319	549	11.0968	549	7.23644
550	13.6429	550	11.2157	550	7.35097
551	13.7568	551	11.3444	551	7.46893
552	13.873	552	11.4743	552	7.58756
553	13.9942	553	11.6085	553	7.70575
554	14.1196	554	11.7479	554	7.82982
555	14.2492	555	11.8902	555	7.96006
556	14.3828	556	12.0374	556	8.09127
557	14.5227	557	12.1897	557	8.23095
558	14.66	558	12.3433	558	8.36551
559	14.8176	559	12.5046	559	8.50941
560	14.9694	560	12.6732	560	8.65726
561	15.1252	561	12.8396	561	8.80685
562	15.2848	562	13.0159	562	8.96307
563	15.449	563	13.1946	563	9.12076
564	15.6207	564	13.3813	564	9.28264
565	15.7902	565	13.572	565	9.45137
566	15.9631	566	13.7617	566	9.61902
567	16.1419	567	13.9596	567	9.7944
568	16.318	568	14.1603	568	9.97067
569	16.4886	569	14.3575	569	10.1485
570	16.6655	570	14.5628	570	10.3284
571	16.843	571	14.7666	571	10.5095
572	17.0088	572	14.9651	572	10.6884
573	17.1815	573	15.1694	573	10.8712
574	17.347	574	15.3641	574	11.0529
575	17.5104	575	15.5626	575	11.2357
576	17.6612	576	15.7555	576	11.4132
577	17.812	577	15.9412	577	11.5854
578	17.9647	578	16.1289	578	11.7639
579	18.1024	579	16.3071	579	11.9391
580	18.2318	580	16.4749	580	12.1029
581	18.3582	581	16.643	581	12.2743
582	18.4812	582	16.8046	582	12.4412
583	18.5901	583	16.9572	583	12.5948
584	18.6971	584	17.0958	584	12.7496
585	18.7968	585	17.2348	585	12.9041
586	18.895	586	17.3654	586	13.0556
587	18.9834	587	17.4885	587	13.1967
588	19.0647	588	17.6029	588	13.3375
589	19.1468	589	17.716	589	13.4779
590	19.2223	590	17.8188	590	13.6102
591	19.2962	591	17.9202	591	13.7435
592	19.3656	592	18.0138	592	13.872
593	19.4349	593	18.1056	593	13.9984
594	19.5041	594	18.1947	594	14.126
595	19.5768	595	18.2841	595	14.2504
596	19.644	596	18.3728	596	14.3763
597	19.7209	597	18.4598	597	14.5085
598	19.786	598	18.5448	598	14.6331
599	19.8673	599	18.6373	599	14.7593
600	19.944	600	18.7346	600	14.8965
601	20.0307	601	18.8321	601	15.0346
602	20.1215	602	18.9415	602	15.1757
603	20.2183	603	19.0517	603	15.3237
604	20.3135	604	19.1679	604	15.4745
605	20.4244	605	19.2989	605	15.6347
606	20.5379	606	19.4311	606	15.8007
607	20.6582	607	19.5785	607	15.9742
608	20.7829	608	19.7283	608	16.1567
609	20.9122	609	19.8898	609	16.3434
610	21.0493	610	20.0589	610	16.5402
611	21.1887	611	20.2347	611	16.7473
612	21.3357	612	20.4241	612	16.9591
613	21.4834	613	20.6188	613	17.181
614	21.6306	614	20.8125	614	17.4133
615	21.7837	615	21.0135	615	17.6449
616	21.9415	616	21.2276	616	17.8934
617	22.0956	617	21.4372	617	18.1401
618	22.2479	618	21.6442	618	18.3926
619	22.3936	619	21.8614	619	18.6532
620	22.5438	620	22.0738	620	18.9193
621	22.6892	621	22.2844	621	19.1866
622	22.8238	622	22.4896	622	19.4562
623	22.9609	623	22.6956	623	19.7314
624	23.0862	624	22.8888	624	20.0024
625	23.2133	625	23.0819	625	20.2796
626	23.3176	626	23.2549	626	20.5506
627	23.4255	627	23.4272	627	20.824
628	23.5245	628	23.5838	628	21.0939
629	23.6103	629	23.7375	629	21.3598
630	23.6908	630	23.8763	630	21.6293
631	23.7638	631	24.0029	631	21.8868
632	23.832	632	24.12	632	22.1464
633	23.8906	633	24.2264	633	22.4027
634	23.941	634	24.3199	634	22.6508
635	23.9861	635	24.4088	635	22.9015
636	24.0195	636	24.4778	636	23.1382
637	24.0507	637	24.5459	637	23.3785
638	24.0833	638	24.596	638	23.6139
639	24.1038	639	24.6444	639	23.8434
640	24.1231	640	24.6818	640	24.0669
641	24.1442	641	24.7161	641	24.3
642	24.1573	642	24.7463	642	24.5193
643	24.172	643	24.769	643	24.7412
644	24.1858	644	24.788	644	24.9545
645	24.195	645	24.8041	645	25.1745
646	24.2064	646	24.8099	646	25.3878
647	24.2201	647	24.8196	647	25.6057
648	24.2315	648	24.8281	648	25.816
649	24.2449	649	24.835	649	26.0268
650	24.2598	650	24.8389	650	26.2378
651	24.2783	651	24.8449	651	26.447
652	24.2937	652	24.8443	652	26.6528
653	24.3195	653	24.8553	653	26.8658
654	24.3465	654	24.8636	654	27.0751
655	24.3739	655	24.8681	655	27.2804
656	24.4041	656	24.8761	656	27.4883
657	24.4356	657	24.8814	657	27.689
658	24.4694	658	24.8925	658	27.8879
659	24.5153	659	24.9082	659	28.0984
660	24.561	660	24.9197	660	28.2995
661	24.6058	661	24.9387	661	28.4949
662	24.6558	662	24.9509	662	28.6868
663	24.7081	663	24.9661	663	28.8808
664	24.7538	664	24.9837	664	29.0667
665	24.8156	665	25.0066	665	29.251
666	24.8832	666	25.0277	666	29.4339
667	24.9464	667	25.0537	667	29.6147
668	25.0151	668	25.0781	668	29.7905
669	25.0879	669	25.1086	669	29.9614
670	25.1653	670	25.1337	670	30.1252
671	25.2405	671	25.1676	671	30.2884
672	25.3209	672	25.1973	672	30.4388
673	25.4077	673	25.2313	673	30.5968
674	25.49	674	25.2668	674	30.7377
675	25.5758	675	25.2999	675	30.8781
676	25.6722	676	25.3407	676	31.0141
677	25.7633	677	25.379	677	31.1437
678	25.8556	678	25.4204	678	31.2687
679	25.9597	679	25.4613	679	31.3835
680	26.0571	680	25.5033	680	31.4934
681	26.1575	681	25.5466	681	31.5982
682	26.2619	682	25.5947	682	31.7013
683	26.3707	683	25.6404	683	31.7984
684	26.4797	684	25.6894	684	31.8927
685	26.5824	685	25.7385	685	31.9727
686	26.6939	686	25.7842	686	32.0428
687	26.8098	687	25.8433	687	32.1264
688	26.9257	688	25.8955	688	32.193
689	27.0393	689	25.9488	689	32.2626
690	27.1555	690	26.0014	690	32.324
691	27.2772	691	26.0625	691	32.3763
692	27.3956	692	26.1151	692	32.422
693	27.5167	693	26.1791	693	32.4704
694	27.6325	694	26.2365	694	32.5172
695	27.7571	695	26.2994	695	32.5573
696	27.8824	696	26.3619	696	32.6013
697	28.0037	697	26.4213	697	32.6309
698	28.1338	698	26.4906	698	32.6683
699	28.2575	699	26.5602	699	32.6885
700	28.3802	700	26.6214	700	32.7165
701	28.5072	701	26.6918	701	32.7323
702	28.6351	702	26.7515	702	32.7548
703	28.7566	703	26.8207	703	32.7678
704	28.8878	704	26.8955	704	32.7868
705	29.0147	705	26.9635	705	32.8051
706	29.1396	706	27.0309	706	32.8134
707	29.2716	707	27.1023	707	32.8215
708	29.3908	708	27.1744	708	32.828
709	29.5172	709	27.2403	709	32.8319
710	29.6392	710	27.3126	710	32.8351
711	29.7629	711	27.3886	711	32.8385
712	29.8984	712	27.4621	712	32.8551
713	30.0169	713	27.5354	713	32.8521
714	30.1385	714	27.6042	714	32.8521
715	30.2597	715	27.6743	715	32.8472
716	30.376	716	27.7494	716	32.839
717	30.4993	717	27.8163	717	32.8432
718	30.6115	718	27.89	718	32.8349
719	30.7298	719	27.9638	719	32.8305
720	30.8531	720	28.0327	720	32.8348
721	30.9544	721	28.1011	721	32.8231
722	31.067	722	28.1747	722	32.8155
723	31.1755	723	28.2407	723	32.8036
724	31.2848	724	28.3094	724	32.8013
725	31.39	725	28.377	725	32.7961
726	31.4997	726	28.4426	726	32.793
727	31.6	727	28.5055	727	32.7859
728	31.6969	728	28.5734	728	32.7781
729	31.7952	729	28.63	729	32.7612
730	31.8878	730	28.7008	730	32.7592
731	31.9875	731	28.7647	731	32.747
732	32.0778	732	28.8217	732	32.73
733	32.1705	733	28.8792	733	32.7325
734	32.2584	734	28.9381	734	32.7134
735	32.3323	735	28.987	735	32.7071
736	32.4181	736	29.0481	736	32.7026
737	32.5058	737	29.1079	737	32.6896
738	32.5713	738	29.1566	738	32.6831
739	32.6569	739	29.2117	739	32.6731
740	32.7268	740	29.2641	740	32.6553
741	32.8008	741	29.3157	741	32.6475
742	32.8737	742	29.3711	742	32.642
743	32.9338	743	29.4138	743	32.6301
744	33.0065	744	29.4615	744	32.6241
745	33.0621	745	29.5047	745	32.6081
746	33.1319	746	29.5415	746	32.6046
747	33.1797	747	29.5887	747	32.5922
748	33.2404	748	29.6354	748	32.5904
749	33.2963	749	29.6729	749	32.5771
750	33.3485	750	29.706	750	32.5683
751	33.3901	751	29.7479	751	32.5574
752	33.4443	752	29.7843	752	32.5543
753	33.4921	753	29.8151	753	32.5507
754	33.5388	754	29.8502	754	32.5308
755	33.5849	755	29.8882	755	32.5237
756	33.6244	756	29.9134	756	32.5228
757	33.6602	757	29.9408	757	32.5046
758	33.6963	758	29.9732	758	32.5125
759	33.7325	759	30.0019	759	32.4902
760	33.7607	760	30.0229	760	32.4802
761	33.7924	761	30.0504	761	32.4755
762	33.8357	762	30.0755	762	32.4586
763	33.8544	763	30.0952	763	32.4523
764	33.8784	764	30.1175	764	32.4492
765	33.9005	765	30.1382	765	32.4335
766	33.9346	766	30.1596	766	32.4203
767	33.9556	767	30.18	767	32.4125
768	33.9674	768	30.1934	768	32.3986
769	33.9908	769	30.1999	769	32.387
770	34.0112	770	30.2247	770	32.3827
771	34.0294	771	30.2308	771	32.3601
772	34.056	772	30.2523	772	32.3538
773	34.0571	773	30.2548	773	32.3429
774	34.0631	774	30.2584	774	32.3212
775	34.0868	775	30.2747	775	32.315
776	34.0944	776	30.2928	776	32.3022
777	34.1044	777	30.2971	777	32.2825
778	34.1119	778	30.2998	778	32.2774
779	34.1231	779	30.3025	779	32.2705
780	34.124	780	30.3075	780	32.2527
781	34.1376	781	30.316	781	32.2375
782	34.1431	782	30.3213	782	32.2202
783	34.132	783	30.3216	783	32.1928
784	34.1355	784	30.3207	784	32.1869
785	34.147	785	30.3272	785	32.1647
786	34.143	786	30.3163	786	32.1488
787	34.1397	787	30.3062	787	32.1232
788	34.1387	788	30.3122	788	32.0981
789	34.1463	789	30.3132	789	32.0882
790	34.1293	790	30.3078	790	32.0579
791	34.1341	791	30.2938	791	32.0393
792	34.1216	792	30.2892	792	32.0181
793	34.1181	793	30.2981	793	31.9944
794	34.1184	794	30.275	794	31.9699
795	34.1144	795	30.278	795	31.9452
796	34.1076	796	30.2756	796	31.9244
797	34.1037	797	30.2571	797	31.893
798	34.1077	798	30.2531	798	31.8737
799	34.093	799	30.2524	799	31.8546
800	34.0698	800	30.2347	800	31.8135
801	34.0852	801	30.2355	801	31.793
802	34.056	802	30.2136	802	31.7585
803	34.0468	803	30.1961	803	31.7422
804	34.0282	804	30.1861	804	31.7023
805	34.0351	805	30.1758	805	31.6809
806	34.0244	806	30.168	806	31.6533
807	34.0146	807	30.153	807	31.6172
808	33.9905	808	30.134	808	31.5853
809	33.9922	809	30.1253	809	31.5558
810	33.972	810	30.1078	810	31.518
811	33.9742	811	30.0914	811	31.4859
812	33.9569	812	30.0824	812	31.4635
813	33.9545	813	30.0635	813	31.4226
814	33.9285	814	30.0537	814	31.3975
815	33.9144	815	30.0333	815	31.3577
816	33.9083	816	30.0257	816	31.3323
817	33.8787	817	29.9934	817	31.276
818	33.9057	818	30.0068	818	31.2449
819	33.8833	819	29.9732	819	31.229
820	33.8573	820	29.9607	820	31.196
821	33.8643	821	29.9393	821	31.1606
822	33.8516	822	29.9393	822	31.1262
823	33.8474	823	29.9138	823	31.0772
824	33.8462	824	29.9152	824	31.0541
825	33.8264	825	29.8848	825	30.9946
826	33.8093	826	29.8658	826	30.9805
827	33.8097	827	29.8637	827	30.9526
828	33.7873	828	29.8431	828	30.9013
829	33.7796	829	29.8271	829	30.8626
830	33.7831	830	29.8138	830	30.8289
831	33.7553	831	29.7793	831	30.783
832	33.7709	832	29.7916	832	30.7546
833	33.7614	833	29.7799	833	30.7254
834	33.7422	834	29.7534	834	30.7004
835	33.7588	835	29.7631	835	30.6578
836	33.7291	836	29.7285	836	30.6012
837	33.7026	837	29.7024	837	30.5615
838	33.7082	838	29.6995	838	30.5321
839	33.7035	839	29.6817	839	30.4892
840	33.6945	840	29.6606	840	30.4364
841	33.715	841	29.6571	841	30.4214
842	33.7119	842	29.6366	842	30.3777
843	33.696	843	29.6322	843	30.3601
844	33.6865	844	29.6318	844	30.3025
845	33.6711	845	29.5904	845	30.2528
846	33.6833	846	29.5847	846	30.2463
847	33.6868	847	29.5808	847	30.2126
848	33.6682	848	29.5478	848	30.1335
849	33.6491	849	29.546	849	30.1031
850	33.6672	850	29.5708	850	30.0958

## Sheet: ST_P3HT_ITO_40 60 80 nm
40 nm-ITO	AVT = 16.8	60 nm-ITO	AVT = 14.9	80 nm-ITO	AVT = 11.8
Wavelength (nm)	%T	Wavelength (nm)	%T	Wavelength (nm)	%T
300	-0.000505629	300	-0.000206153	300	-0.000324096
301	-0.000531685	301	-0.000634488	301	-0.000585998
302	-0.000336398	302	-0.000349554	302	-0.000352212
303	-0.000122823	303	-0.00016749	303	-0.000281911
304	-0.000467406	304	-0.000313711	304	-0.000472336
305	-0.000160726	305	-7.72e-05	305	-0.00015947
306	-0.000149096	306	-0.000335524	306	-0.000369747
307	-0.000152281	307	-0.000208831	307	-0.000713265
308	0.000483665	308	0.000328203	308	1.45e-06
309	0.000811959	309	8.49e-06	309	-0.00029146
310	0.00143556	310	0.000466823	310	-0.000124528
311	0.00192259	311	0.000507058	311	-0.000130629
312	0.00273131	312	0.000827962	312	-0.00020809
313	0.00412487	313	0.00170987	313	4.03e-05
314	0.00569459	314	0.00202463	314	0.000483054
315	0.00708946	315	0.00244716	315	0.000415765
316	0.00960238	316	0.00381472	316	0.000872884
317	0.0123951	317	0.00475843	317	0.00115432
318	0.0157192	318	0.00633142	318	0.00187921
319	0.0215625	319	0.00870263	319	0.00278541
320	0.0270441	320	0.0107158	320	0.00362617
321	0.0335279	321	0.014006	321	0.00495619
322	0.0417078	322	0.0179223	322	0.00626066
323	0.0527219	323	0.0223347	323	0.00805785
324	0.0636197	324	0.0274434	324	0.00994692
325	0.078051	325	0.0337529	325	0.0124479
326	0.0950933	326	0.0417404	326	0.0154741
327	0.114868	327	0.0508997	327	0.0195798
328	0.136337	328	0.0611111	328	0.0236437
329	0.161783	329	0.0729368	329	0.0283482
330	0.188751	330	0.0863222	330	0.0339676
331	0.218635	331	0.101614	331	0.0398456
332	0.252357	332	0.117689	332	0.0468274
333	0.287566	333	0.136445	333	0.0548871
334	0.32507	334	0.155637	334	0.0630581
335	0.366164	335	0.17663	335	0.0731486
336	0.409745	336	0.199059	336	0.0820463
337	0.453088	337	0.224408	337	0.093592
338	0.499149	338	0.248099	338	0.103299
339	0.546684	339	0.273357	339	0.113885
340	0.597186	340	0.301036	340	0.12634
341	0.647604	341	0.325694	341	0.139037
342	0.695569	342	0.355667	342	0.151622
343	0.751678	343	0.384891	343	0.163779
344	0.804713	344	0.413524	344	0.177539
345	0.866852	345	0.442295	345	0.192079
346	0.923451	346	0.475187	346	0.204886
347	0.987835	347	0.504513	347	0.219155
348	1.05049	348	0.539707	348	0.234769
349	1.11488	349	0.573921	349	0.2493
350	1.18887	350	0.594846	350	0.26419
351	1.26347	351	0.62871	351	0.280073
352	1.33645	352	0.663303	352	0.295839
353	1.416	353	0.698301	353	0.312658
354	1.49653	354	0.735866	354	0.329306
355	1.57994	355	0.774805	355	0.347094
356	1.66432	356	0.81354	356	0.365847
357	1.7523	357	0.85366	357	0.384051
358	1.84108	358	0.89415	358	0.404247
359	1.93098	359	0.935667	359	0.423149
360	2.0215	360	0.979394	360	0.443395
361	2.10921	361	1.02171	361	0.464064
362	2.19774	362	1.0648	362	0.486096
363	2.28304	363	1.11045	363	0.506328
364	2.36425	364	1.15261	364	0.527816
365	2.44442	365	1.19733	365	0.54914
366	2.52132	366	1.24001	366	0.570118
367	2.58867	367	1.28269	367	0.59035
368	2.65141	368	1.32357	368	0.610432
369	2.70938	369	1.3633	369	0.630092
370	2.76355	370	1.40126	370	0.648903
371	2.80852	371	1.43949	371	0.667163
372	2.8491	372	1.47451	372	0.68306
373	2.88727	373	1.50745	373	0.699957
374	2.92077	374	1.53713	374	0.7145
375	2.94691	375	1.56601	375	0.729263
376	2.97241	376	1.59318	376	0.741674
377	2.99619	377	1.61827	377	0.75516
378	3.02167	378	1.64134	378	0.767672
379	3.04208	379	1.66509	379	0.779026
380	3.06861	380	1.68896	380	0.790575
381	3.09105	381	1.71077	381	0.802402
382	3.12271	382	1.73401	382	0.814052
383	3.15165	383	1.75557	383	0.825878
384	3.18572	384	1.77832	384	0.837476
385	3.21886	385	1.8025	385	0.848263
386	3.25951	386	1.82407	386	0.85928
387	3.29685	387	1.84856	387	0.873016
388	3.33794	388	1.86985	388	0.88447
389	3.382	389	1.89145	389	0.896733
390	3.42649	390	1.91446	390	0.908546
391	3.47261	391	1.93592	391	0.920353
392	3.52073	392	1.96115	392	0.932749
393	3.56835	393	1.98348	393	0.945379
394	3.62324	394	2.0087	394	0.958544
395	3.67466	395	2.0343	395	0.971877
396	3.7293	396	2.05913	396	0.98567
397	3.78079	397	2.08475	397	0.999493
398	3.8363	398	2.11093	398	1.01399
399	3.89259	399	2.13661	399	1.02703
400	3.94549	400	2.16498	400	1.04147
401	3.99924	401	2.19206	401	1.05701
402	4.05175	402	2.22054	402	1.07077
403	4.10358	403	2.249	403	1.08568
404	4.15366	404	2.27753	404	1.1006
405	4.19966	405	2.30689	405	1.11628
406	4.24293	406	2.33519	406	1.13131
407	4.285	407	2.36465	407	1.14614
408	4.3211	408	2.39331	408	1.16222
409	4.35812	409	2.42251	409	1.17769
410	4.38794	410	2.44952	410	1.19158
411	4.41676	411	2.47842	411	1.2074
412	4.44083	412	2.50517	412	1.22174
413	4.45865	413	2.53151	413	1.23552
414	4.47799	414	2.55848	414	1.24964
415	4.48954	415	2.58361	415	1.2638
416	4.49949	416	2.60665	416	1.27671
417	4.50902	417	2.62928	417	1.28953
418	4.51135	418	2.65074	418	1.30332
419	4.51095	419	2.67064	419	1.31508
420	4.50934	420	2.68984	420	1.32843
421	4.50378	421	2.70811	421	1.33873
422	4.49974	422	2.72406	422	1.34914
423	4.49183	423	2.73947	423	1.35992
424	4.4833	424	2.75173	424	1.36909
425	4.47213	425	2.76482	425	1.37787
426	4.45974	426	2.77522	426	1.38764
427	4.44708	427	2.78416	427	1.3969
428	4.43303	428	2.79331	428	1.4046
429	4.42166	429	2.79933	429	1.41144
430	4.40779	430	2.80659	430	1.41819
431	4.39439	431	2.81113	431	1.42536
432	4.38135	432	2.81422	432	1.42997
433	4.37003	433	2.81871	433	1.43666
434	4.35942	434	2.82238	434	1.44166
435	4.34992	435	2.82364	435	1.44688
436	4.34157	436	2.8244	436	1.45146
437	4.33399	437	2.82704	437	1.45542
438	4.32827	438	2.82737	438	1.45891
439	4.32238	439	2.82717	439	1.46353
440	4.3206	440	2.83078	440	1.46685
441	4.3197	441	2.83302	441	1.47143
442	4.32076	442	2.83397	442	1.47524
443	4.32393	443	2.83756	443	1.4782
444	4.32682	444	2.83835	444	1.48271
445	4.33395	445	2.84116	445	1.48572
446	4.34173	446	2.8476	446	1.49083
447	4.35139	447	2.85126	447	1.49472
448	4.36125	448	2.85639	448	1.4984
449	4.37539	449	2.86341	449	1.50257
450	4.39184	450	2.87032	450	1.5066
451	4.40871	451	2.87901	451	1.5115
452	4.42588	452	2.887	452	1.51743
453	4.44686	453	2.89824	453	1.52315
454	4.47278	454	2.90751	454	1.53039
455	4.49577	455	2.92102	455	1.53533
456	4.52315	456	2.93458	456	1.54316
457	4.54927	457	2.94733	457	1.54937
458	4.5792	458	2.96395	458	1.55665
459	4.61048	459	2.98141	459	1.5653
460	4.64323	460	2.9991	460	1.573
461	4.67928	461	3.0191	461	1.58237
462	4.71288	462	3.04073	462	1.59212
463	4.75123	463	3.06114	463	1.60219
464	4.79065	464	3.08458	464	1.61357
465	4.82934	465	3.11035	465	1.62499
466	4.87252	466	3.13634	466	1.63791
467	4.91322	467	3.16271	467	1.6506
468	4.95794	468	3.19275	468	1.66386
469	5.00225	469	3.22335	469	1.6781
470	5.04988	470	3.25148	470	1.69297
471	5.0993	471	3.28691	471	1.70947
472	5.14867	472	3.31926	472	1.72552
473	5.19903	473	3.35536	473	1.74295
474	5.25153	474	3.39197	474	1.76134
475	5.30546	475	3.43106	475	1.78076
476	5.35587	476	3.46854	476	1.79952
477	5.41309	477	3.51085	477	1.82083
478	5.46986	478	3.5542	478	1.84277
479	5.52742	479	3.59746	479	1.86515
480	5.58487	480	3.64164	480	1.88855
481	5.64389	481	3.68796	481	1.9142
482	5.70633	482	3.73571	482	1.93962
483	5.76655	483	3.78538	483	1.96526
484	5.82879	484	3.83534	484	1.99237
485	5.89357	485	3.88703	485	2.0212
486	5.95836	486	3.94072	486	2.05112
487	6.02429	487	3.99516	487	2.08092
488	6.09164	488	4.05119	488	2.1118
489	6.16045	489	4.10866	489	2.14473
490	6.22937	490	4.16674	490	2.17888
491	6.29919	491	4.22489	491	2.21273
492	6.36702	492	4.28583	492	2.2475
493	6.44275	493	4.3499	493	2.28643
494	6.51709	494	4.41284	494	2.32434
495	6.5887	495	4.47795	495	2.3623
496	6.6673	496	4.54478	496	2.40131
497	6.74445	497	4.61357	497	2.44332
498	6.82185	498	4.68379	498	2.48561
499	6.9006	499	4.75604	499	2.53027
500	6.9824	500	4.82602	500	2.57447
501	7.06482	501	4.90187	501	2.62071
502	7.14952	502	4.981	502	2.66829
503	7.23432	503	5.05731	503	2.71817
504	7.32353	504	5.13789	504	2.76926
505	7.4135	505	5.21909	505	2.82034
506	7.50345	506	5.30452	506	2.8738
507	7.59751	507	5.38997	507	2.92943
508	7.69275	508	5.47918	508	2.98595
509	7.79037	509	5.57235	509	3.0464
510	7.8881	510	5.66722	510	3.10785
511	7.98781	511	5.7589	511	3.16968
512	8.09295	512	5.85853	512	3.23659
513	8.20166	513	5.9618	513	3.30366
514	8.30697	514	6.06339	514	3.3701
515	8.41929	515	6.17216	515	3.44331
516	8.53119	516	6.27978	516	3.51713
517	8.6462	517	6.39372	517	3.59307
518	8.76605	518	6.50825	518	3.67179
519	8.88515	519	6.62764	519	3.75256
520	9.00605	520	6.74617	520	3.83452
521	9.13196	521	6.87097	521	3.9197
522	9.25746	522	6.9954	522	4.00585
523	9.3871	523	7.12541	523	4.09748
524	9.5184	524	7.25631	524	4.18974
525	9.65044	525	7.3897	525	4.28254
526	9.7855	526	7.52471	526	4.37969
527	9.92379	527	7.66201	527	4.4767
528	10.0648	528	7.80389	528	4.57826
529	10.201	529	7.94482	529	4.68213
530	10.3468	530	8.08963	530	4.78387
531	10.4891	531	8.23502	531	4.89323
532	10.6356	532	8.38553	532	5.00359
533	10.7812	533	8.53442	533	5.11404
534	10.9311	534	8.68567	534	5.22761
535	11.083	535	8.84208	535	5.34335
536	11.2357	536	8.99701	536	5.46155
537	11.3913	537	9.15406	537	5.58148
538	11.5462	538	9.31454	538	5.70309
539	11.7007	539	9.47593	539	5.82847
540	11.862	540	9.63975	540	5.95384
541	12.0243	541	9.80453	541	6.08343
542	12.1873	542	9.97321	542	6.21618
543	12.3505	543	10.1486	543	6.35289
544	12.5155	544	10.3186	544	6.48999
545	12.691	545	10.4936	545	6.63535
546	12.8648	546	10.6708	546	6.78266
547	13.0396	547	10.8514	547	6.92961
548	13.2229	548	11.0378	548	7.0843
549	13.3978	549	11.2247	549	7.24086
550	13.5805	550	11.4184	550	7.40468
551	13.7708	551	11.6141	551	7.57179
552	13.9529	552	11.8117	552	7.73988
553	14.1477	553	12.0198	553	7.91988
554	14.3442	554	12.2285	554	8.10276
555	14.5368	555	12.44	555	8.28744
556	14.7395	556	12.6584	556	8.48112
557	14.9451	557	12.8825	557	8.67802
558	15.1479	558	13.1099	558	8.88024
559	15.3599	559	13.3389	559	9.09155
560	15.5671	560	13.5701	560	9.30652
561	15.7785	561	13.8103	561	9.5239
562	16.0007	562	14.0548	562	9.75066
563	16.2105	563	14.2945	563	9.97877
564	16.4278	564	14.5443	564	10.2141
565	16.6513	565	14.7908	565	10.4536
566	16.8697	566	15.04	566	10.6973
567	17.0888	567	15.2929	567	10.9466
568	17.3096	568	15.5482	568	11.1945
569	17.531	569	15.7997	569	11.4534
570	17.748	570	16.0553	570	11.709
571	17.9642	571	16.302	571	11.967
572	18.187	572	16.5569	572	12.2295
573	18.406	573	16.812	573	12.4993
574	18.6175	574	17.0528	574	12.7593
575	18.8385	575	17.3019	575	13.0307
576	19.0464	576	17.5438	576	13.2954
577	19.2581	577	17.7871	577	13.5659
578	19.4634	578	18.0178	578	13.8287
579	19.6665	579	18.2509	579	14.0949
580	19.8741	580	18.4831	580	14.3674
581	20.0794	581	18.708	581	14.6349
582	20.2764	582	18.9274	582	14.896
583	20.4762	583	19.1482	583	15.1634
584	20.6686	584	19.3615	584	15.4249
585	20.8627	585	19.5715	585	15.6859
586	21.0573	586	19.7813	586	15.951
587	21.2474	587	19.986	587	16.2128
588	21.4351	588	20.1892	588	16.4663
589	21.6263	589	20.3924	589	16.7261
590	21.8154	590	20.587	590	16.9841
591	22.0037	591	20.7888	591	17.2441
592	22.1945	592	20.9872	592	17.504
593	22.3831	593	21.1845	593	17.7594
594	22.5727	594	21.3828	594	18.0207
595	22.7598	595	21.5799	595	18.2829
596	22.9493	596	21.7766	596	18.5429
597	23.1478	597	21.9757	597	18.8131
598	23.3411	598	22.1733	598	19.0767
599	23.5395	599	22.38	599	19.3537
600	23.7419	600	22.58	600	19.6252
601	23.9381	601	22.7864	601	19.9048
602	24.1484	602	22.9969	602	20.192
603	24.3546	603	23.2078	603	20.4812
604	24.5668	604	23.4194	604	20.7708
605	24.7805	605	23.6404	605	21.0716
606	24.9997	606	23.8561	606	21.3763
607	25.2143	607	24.073	607	21.6781
608	25.435	608	24.293	608	21.9913
609	25.657	609	24.5182	609	22.3103
610	25.8846	610	24.743	610	22.6255
611	26.1031	611	24.9678	611	22.9468
612	26.3369	612	25.1931	612	23.2701
613	26.5559	613	25.416	613	23.5948
614	26.7866	614	25.638	614	23.9271
615	27.0107	615	25.8602	615	24.2456
616	27.2406	616	26.0769	616	24.5783
617	27.465	617	26.2951	617	24.901
618	27.6904	618	26.5057	618	25.2252
619	27.9095	619	26.711	619	25.5437
620	28.1334	620	26.9165	620	25.8554
621	28.353	621	27.1138	621	26.1687
622	28.5748	622	27.3063	622	26.4764
623	28.7866	623	27.4936	623	26.7722
624	29.0038	624	27.6755	624	27.0664
625	29.2188	625	27.8542	625	27.355
626	29.4268	626	28.0182	626	27.6323
627	29.6402	627	28.1826	627	27.9053
628	29.839	628	28.3341	628	28.1671
629	30.0484	629	28.4826	629	28.4185
630	30.252	630	28.6293	630	28.6751
631	30.4526	631	28.7717	631	28.9133
632	30.6603	632	28.9094	632	29.1495
633	30.8602	633	29.0352	633	29.3722
634	31.0673	634	29.1658	634	29.5943
635	31.2631	635	29.2902	635	29.8027
636	31.4688	636	29.4125	636	30.0117
637	31.6703	637	29.5322	637	30.2107
638	31.8805	638	29.6559	638	30.4072
639	32.0834	639	29.7667	639	30.5966
640	32.2931	640	29.8884	640	30.7875
641	32.5062	641	30.009	641	30.968
642	32.719	642	30.1269	642	31.1432
643	32.9371	643	30.2475	643	31.3228
644	33.1632	644	30.3739	644	31.5042
645	33.3888	645	30.5002	645	31.6794
646	33.6222	646	30.6309	646	31.8481
647	33.8606	647	30.7645	647	32.0232
648	34.1008	648	30.8981	648	32.1909
649	34.3512	649	31.0391	649	32.3671
650	34.6081	650	31.186	650	32.5387
651	34.8651	651	31.333	651	32.7083
652	35.1298	652	31.4844	652	32.8822
653	35.4038	653	31.6471	653	33.0586
654	35.6815	654	31.8089	654	33.2379
655	35.9731	655	31.9835	655	33.4162
656	36.2654	656	32.1658	656	33.5972
657	36.5648	657	32.3422	657	33.7709
658	36.8726	658	32.5368	658	33.9565
659	37.1909	659	32.7242	659	34.1486
660	37.5087	660	32.9256	660	34.3279
661	37.8356	661	33.132	661	34.5168
662	38.1685	662	33.3405	662	34.7065
663	38.5132	663	33.5572	663	34.9028
664	38.8572	664	33.7825	664	35.095
665	39.2125	665	34.0109	665	35.2902
666	39.5662	666	34.2472	666	35.4832
667	39.9389	667	34.4811	667	35.6798
668	40.3181	668	34.7336	668	35.8917
669	40.6896	669	34.9792	669	36.0823
670	41.0753	670	35.2415	670	36.2915
671	41.4516	671	35.5013	671	36.4947
672	41.8599	672	35.7657	672	36.7039
673	42.2543	673	36.0383	673	36.9078
674	42.656	674	36.3176	674	37.1262
675	43.0558	675	36.5972	675	37.3284
676	43.4733	676	36.8935	676	37.5462
677	43.8912	677	37.1846	677	37.7671
678	44.2941	678	37.4719	678	37.9661
679	44.7189	679	37.7767	679	38.1815
680	45.1461	680	38.084	680	38.4027
681	45.566	681	38.3869	681	38.6234
682	45.9957	682	38.7012	682	38.8449
683	46.4203	683	39.0243	683	39.0616
684	46.8481	684	39.3387	684	39.2827
685	47.2804	685	39.6722	685	39.508
686	47.7123	686	39.99	686	39.7297
687	48.142	687	40.3331	687	39.9615
688	48.569	688	40.662	688	40.1893
689	49.0045	689	41.0115	689	40.4232
690	49.4335	690	41.3505	690	40.6459
691	49.8681	691	41.7038	691	40.8845
692	50.2912	692	42.043	692	41.1073
693	50.718	693	42.392	693	41.3556
694	51.1385	694	42.7469	694	41.5894
695	51.5722	695	43.1081	695	41.8284
696	51.9921	696	43.4546	696	42.0561
697	52.4056	697	43.8194	697	42.3112
698	52.8254	698	44.1909	698	42.5538
699	53.2482	699	44.5499	699	42.8013
700	53.6556	700	44.9103	700	43.0485
701	54.065	701	45.2896	701	43.2862
702	54.4626	702	45.6521	702	43.5263
703	54.8711	703	46.0277	703	43.7816
704	55.2703	704	46.3912	704	44.0439
705	55.6473	705	46.759	705	44.2827
706	56.044	706	47.1358	706	44.5475
707	56.4212	707	47.5022	707	44.7933
708	56.7984	708	47.8699	708	45.0548
709	57.1751	709	48.2416	709	45.3128
710	57.5368	710	48.6142	710	45.5669
711	57.902	711	48.9944	711	45.8317
712	58.2622	712	49.3632	712	46.0901
713	58.6063	713	49.728	713	46.3475
714	58.9404	714	50.0899	714	46.598
715	59.2842	715	50.4585	715	46.8703
716	59.6057	716	50.8237	716	47.1164
717	59.9417	717	51.1796	717	47.3927
718	60.2448	718	51.5422	718	47.6391
719	60.5611	719	51.8941	719	47.8996
720	60.8797	720	52.251	720	48.1628
721	61.159	721	52.5982	721	48.422
722	61.4564	722	52.9442	722	48.6846
723	61.7325	723	53.2869	723	48.9283
724	62.0044	724	53.6231	724	49.1794
725	62.2649	725	53.9529	725	49.4329
726	62.53	726	54.2826	726	49.6852
727	62.7747	727	54.5994	727	49.9386
728	63.0236	728	54.9334	728	50.1802
729	63.2648	729	55.2372	729	50.4231
730	63.4914	730	55.5573	730	50.6681
731	63.7341	731	55.8694	731	50.9185
732	63.9398	732	56.172	732	51.1454
733	64.1377	733	56.4762	733	51.3952
734	64.3484	734	56.7636	734	51.6344
735	64.5396	735	57.0353	735	51.8569
736	64.736	736	57.3267	736	52.086
737	64.9331	737	57.6205	737	52.3193
738	65.1051	738	57.8804	738	52.542
739	65.2789	739	58.1488	739	52.7666
740	65.4577	740	58.4258	740	53.0038
741	65.612	741	58.6781	741	53.2195
742	65.7697	742	58.9287	742	53.4316
743	65.9198	743	59.1676	743	53.6447
744	66.0591	744	59.4155	744	53.8598
745	66.2063	745	59.6403	745	54.0669
746	66.3458	746	59.8822	746	54.2729
747	66.4797	747	60.1046	747	54.4725
748	66.6071	748	60.3356	748	54.6718
749	66.73	749	60.5337	749	54.8716
750	66.8338	750	60.7665	750	55.0699
751	66.9426	751	60.9681	751	55.2465
752	67.0531	752	61.1737	752	55.456
753	67.1771	753	61.3757	753	55.6462
754	67.293	754	61.5872	754	55.8373
755	67.4004	755	61.7784	755	56.018
756	67.4751	756	61.9682	756	56.2006
757	67.5704	757	62.1425	757	56.3851
758	67.6858	758	62.3302	758	56.5586
759	67.742	759	62.4926	759	56.7232
760	67.82	760	62.678	760	56.8761
761	67.9069	761	62.822	761	57.0456
762	67.9811	762	62.9991	762	57.2269
763	68.081	763	63.1637	763	57.3995
764	68.142	764	63.3019	764	57.5514
765	68.2311	765	63.4756	765	57.7159
766	68.264	766	63.6037	766	57.8707
767	68.3555	767	63.7602	767	58.0154
768	68.406	768	63.8787	768	58.155
769	68.4742	769	64.0341	769	58.2918
770	68.525	770	64.1568	770	58.4534
771	68.5881	771	64.2907	771	58.5952
772	68.633	772	64.4215	772	58.7273
773	68.698	773	64.5542	773	58.8836
774	68.7294	774	64.664	774	58.9991
775	68.8157	775	64.7949	775	59.1547
776	68.8466	776	64.9036	776	59.2718
777	68.8905	777	65.0134	777	59.4073
778	68.927	778	65.1225	778	59.5049
779	68.9943	779	65.2388	779	59.6543
780	69.0151	780	65.3163	780	59.7604
781	69.0719	781	65.421	781	59.8591
782	69.1055	782	65.5196	782	59.9955
783	69.1367	783	65.6219	783	60.1062
784	69.1677	784	65.6986	784	60.2144
785	69.2082	785	65.8223	785	60.3273
786	69.2342	786	65.9058	786	60.4406
787	69.2731	787	65.9686	787	60.5314
788	69.2945	788	66.0296	788	60.6185
789	69.3368	789	66.1459	789	60.7407
790	69.3211	790	66.1944	790	60.8164
791	69.3614	791	66.2785	791	60.9016
792	69.3812	792	66.3505	792	60.9918
793	69.4353	793	66.4296	793	61.101
794	69.4448	794	66.4828	794	61.188
795	69.4553	795	66.5578	795	61.2624
796	69.4717	796	66.6145	796	61.3419
797	69.492	797	66.6923	797	61.4422
798	69.5353	798	66.7634	798	61.5067
799	69.5423	799	66.8174	799	61.5886
800	69.5624	800	66.8352	800	61.6616
801	69.5798	801	66.9061	801	61.7432
802	69.5615	802	66.9221	802	61.7886
803	69.5866	803	66.9942	803	61.8558
804	69.6131	804	67.0378	804	61.9216
805	69.6259	805	67.1136	805	61.9957
806	69.6453	806	67.1559	806	62.0706
807	69.6646	807	67.2104	807	62.1227
808	69.6413	808	67.245	808	62.1896
809	69.6607	809	67.303	809	62.2518
810	69.6604	810	67.3252	810	62.2742
811	69.6869	811	67.4047	811	62.3705
812	69.6742	812	67.4203	812	62.3935
813	69.6796	813	67.443	813	62.4587
814	69.6671	814	67.5004	814	62.4996
815	69.6538	815	67.5214	815	62.5246
816	69.657	816	67.5508	816	62.5921
817	69.6979	817	67.6233	817	62.6353
818	69.6583	818	67.6022	818	62.6649
819	69.661	819	67.6492	819	62.6986
820	69.6473	820	67.6894	820	62.7688
821	69.6709	821	67.7238	821	62.8017
822	69.6483	822	67.7527	822	62.8439
823	69.6414	823	67.778	823	62.8488
824	69.6253	824	67.7991	824	62.8736
825	69.609	825	67.8531	825	62.9187
826	69.6168	826	67.868	826	62.9418
827	69.6108	827	67.8793	827	62.9867
828	69.5749	828	67.8922	828	62.9959
829	69.5639	829	67.9175	829	63.0281
830	69.5464	830	67.9616	830	63.0573
831	69.5528	831	67.9654	831	63.0464
832	69.5397	832	68.0025	832	63.0902
833	69.5083	833	68.0304	833	63.1513
834	69.5063	834	68.0182	834	63.1294
835	69.4873	835	68.0548	835	63.1794
836	69.4539	836	68.0846	836	63.1846
837	69.4375	837	68.1099	837	63.1781
838	69.4194	838	68.1209	838	63.1993
839	69.3947	839	68.1438	839	63.1971
840	69.3507	840	68.1502	840	63.1987
841	69.3521	841	68.1745	841	63.2545
842	69.3298	842	68.1879	842	63.2308
843	69.2596	843	68.2191	843	63.239
844	69.281	844	68.2147	844	63.2831
845	69.2614	845	68.2472	845	63.277
846	69.1933	846	68.2773	846	63.271
847	69.1796	847	68.2306	847	63.2833
848	69.1712	848	68.3145	848	63.343
849	69.1426	849	68.2917	849	63.3166
850	69.1379	850	68.2967	850	63.3069

## Sheet: ST_CuSCN ITO 60 nm
60 nm_CuSCN-ITO	AVT = 20.5
Wavelength (nm)	%T
300	-0.000462511
301	-0.000260103
302	-0.000273165
303	-0.000298517
304	-0.000328262
305	-0.000796588
306	-0.000532406
307	0.000217714
308	-0.000770212
309	-0.000160317
310	0.000180662
311	-0.000293082
312	0.000548496
313	0.000905914
314	0.000987372
315	0.00174817
316	0.00148939
317	0.00311116
318	0.00415132
319	0.00488476
320	0.00689623
321	0.00886757
322	0.011325
323	0.0146688
324	0.017551
325	0.0224408
326	0.027896
327	0.0333223
328	0.0400474
329	0.0483564
330	0.0580608
331	0.068025
332	0.0796354
333	0.0915897
334	0.104913
335	0.120127
336	0.135886
337	0.152572
338	0.171389
339	0.191567
340	0.212022
341	0.232968
342	0.253873
343	0.280238
344	0.302852
345	0.32951
346	0.357399
347	0.385737
348	0.416132
349	0.447895
350	0.477586
351	0.511698
352	0.548772
353	0.587051
354	0.626368
355	0.670398
356	0.71517
357	0.763025
358	0.810058
359	0.86111
360	0.917176
361	0.972187
362	1.02651
363	1.08644
364	1.14799
365	1.20731
366	1.26752
367	1.33141
368	1.39242
369	1.45317
370	1.51364
371	1.57346
372	1.63344
373	1.6902
374	1.74714
375	1.80209
376	1.85548
377	1.90885
378	1.9628
379	2.01396
380	2.065
381	2.1198
382	2.17528
383	2.22991
384	2.28566
385	2.33898
386	2.39572
387	2.453
388	2.50881
389	2.56879
390	2.62482
391	2.68343
392	2.74154
393	2.79978
394	2.86019
395	2.91921
396	2.97934
397	3.04071
398	3.1035
399	3.16483
400	3.22444
401	3.28994
402	3.35229
403	3.4135
404	3.47758
405	3.54025
406	3.60172
407	3.66319
408	3.72582
409	3.78955
410	3.85017
411	3.90988
412	3.96978
413	4.02896
414	4.0888
415	4.14105
416	4.20059
417	4.25553
418	4.30763
419	4.35927
420	4.41145
421	4.46057
422	4.5058
423	4.552
424	4.59643
425	4.63866
426	4.676
427	4.71333
428	4.74987
429	4.78505
430	4.81834
431	4.84753
432	4.87424
433	4.90124
434	4.92495
435	4.94803
436	4.97138
437	4.9926
438	5.00807
439	5.03169
440	5.04637
441	5.06547
442	5.08011
443	5.09845
444	5.1113
445	5.12828
446	5.14193
447	5.15755
448	5.17507
449	5.18875
450	5.20542
451	5.22332
452	5.24149
453	5.25857
454	5.27674
455	5.29791
456	5.31887
457	5.34079
458	5.36306
459	5.38745
460	5.41236
461	5.44042
462	5.47035
463	5.49962
464	5.53268
465	5.56262
466	5.5979
467	5.63553
468	5.67339
469	5.7168
470	5.75298
471	5.79674
472	5.84176
473	5.88812
474	5.93926
475	5.9875
476	6.04018
477	6.09387
478	6.14861
479	6.20743
480	6.26541
481	6.32444
482	6.38605
483	6.45266
484	6.51721
485	6.58472
486	6.6544
487	6.72526
488	6.79799
489	6.87135
490	6.94881
491	7.02878
492	7.11021
493	7.19119
494	7.27549
495	7.36165
496	7.4524
497	7.54162
498	7.63548
499	7.72941
500	7.82592
501	7.92574
502	8.02755
503	8.13369
504	8.23899
505	8.34616
506	8.46025
507	8.5761
508	8.69088
509	8.81391
510	8.93675
511	9.06234
512	9.19253
513	9.32396
514	9.45896
515	9.59919
516	9.74046
517	9.88898
518	10.0366
519	10.1914
520	10.3444
521	10.5054
522	10.6716
523	10.8377
524	11.0062
525	11.1829
526	11.3636
527	11.5434
528	11.7277
529	11.9214
530	12.1129
531	12.3127
532	12.5145
533	12.7227
534	12.9295
535	13.1417
536	13.3659
537	13.5854
538	13.8095
539	14.0461
540	14.2779
541	14.5146
542	14.7556
543	15.0017
544	15.2546
545	15.5023
546	15.7535
547	16.0122
548	16.2737
549	16.5394
550	16.8083
551	17.0791
552	17.35
553	17.6245
554	17.9035
555	18.1793
556	18.4665
557	18.7444
558	19.0358
559	19.3206
560	19.6023
561	19.8947
562	20.1838
563	20.4679
564	20.7639
565	21.0504
566	21.3433
567	21.6368
568	21.9194
569	22.2155
570	22.5004
571	22.7901
572	23.0712
573	23.3587
574	23.6417
575	23.926
576	24.2104
577	24.4898
578	24.7651
579	25.0413
580	25.3118
581	25.5861
582	25.8454
583	26.1192
584	26.3797
585	26.6356
586	26.8923
587	27.1439
588	27.4018
589	27.6466
590	27.8929
591	28.1345
592	28.3721
593	28.6095
594	28.8361
595	29.0659
596	29.2921
597	29.5141
598	29.7255
599	29.9393
600	30.1522
601	30.3561
602	30.5588
603	30.76
604	30.9489
605	31.1426
606	31.3303
607	31.5064
608	31.6828
609	31.8655
610	32.0372
611	32.2063
612	32.3802
613	32.5358
614	32.693
615	32.8586
616	33.0168
617	33.1608
618	33.3205
619	33.4751
620	33.6112
621	33.7611
622	33.9009
623	34.0515
624	34.1887
625	34.3277
626	34.4734
627	34.6166
628	34.7555
629	34.8998
630	35.0372
631	35.1853
632	35.3229
633	35.4739
634	35.6149
635	35.7666
636	35.917
637	36.0724
638	36.2259
639	36.3864
640	36.5573
641	36.7209
642	36.8892
643	37.0687
644	37.2514
645	37.4397
646	37.6296
647	37.8279
648	38.0402
649	38.252
650	38.4632
651	38.6885
652	38.9187
653	39.1572
654	39.3917
655	39.6489
656	39.9029
657	40.1678
658	40.4376
659	40.7159
660	40.9984
661	41.2852
662	41.5895
663	41.9004
664	42.2003
665	42.512
666	42.8412
667	43.1707
668	43.5026
669	43.8418
670	44.1903
671	44.538
672	44.8958
673	45.2498
674	45.6173
675	45.9829
676	46.3574
677	46.7257
678	47.1108
679	47.4943
680	47.8697
681	48.2657
682	48.6553
683	49.0512
684	49.4299
685	49.8308
686	50.2327
687	50.6248
688	51.0252
689	51.4242
690	51.8291
691	52.2248
692	52.6308
693	53.0338
694	53.4304
695	53.8395
696	54.2396
697	54.644
698	55.0497
699	55.4528
700	55.845
701	56.2395
702	56.6276
703	57.0358
704	57.4244
705	57.8144
706	58.1945
707	58.5851
708	58.9655
709	59.3429
710	59.7224
711	60.0908
712	60.4767
713	60.8275
714	61.1857
715	61.5388
716	61.8987
717	62.2299
718	62.5762
719	62.9102
720	63.2433
721	63.569
722	63.8968
723	64.2148
724	64.5026
725	64.8063
726	65.0855
727	65.3916
728	65.669
729	65.9496
730	66.2263
731	66.4785
732	66.7515
733	67.0034
734	67.2347
735	67.4786
736	67.708
737	67.9256
738	68.1652
739	68.3903
740	68.5967
741	68.8028
742	69.0121
743	69.2079
744	69.4126
745	69.575
746	69.7569
747	69.9419
748	70.1052
749	70.268
750	70.4618
751	70.6207
752	70.7781
753	70.9265
754	71.0674
755	71.2388
756	71.3583
757	71.5151
758	71.6348
759	71.7819
760	71.9087
761	72.0269
762	72.1499
763	72.2852
764	72.384
765	72.4945
766	72.6264
767	72.7239
768	72.8216
769	72.9463
770	73.035
771	73.132
772	73.2247
773	73.3366
774	73.4235
775	73.519
776	73.5925
777	73.7054
778	73.7874
779	73.8604
780	73.9339
781	74.0073
782	74.1024
783	74.154
784	74.2419
785	74.2908
786	74.371
787	74.4649
788	74.5199
789	74.5654
790	74.6527
791	74.6873
792	74.7573
793	74.7962
794	74.8683
795	74.9059
796	74.9644
797	75.0203
798	75.0593
799	75.1059
800	75.1774
801	75.1786
802	75.2355
803	75.2559
804	75.3465
805	75.3522
806	75.406
807	75.4754
808	75.4916
809	75.5145
810	75.5653
811	75.5826
812	75.6326
813	75.6393
814	75.6909
815	75.7075
816	75.7219
817	75.7571
818	75.7899
819	75.8254
820	75.8346
821	75.8929
822	75.8697
823	75.8684
824	75.91
825	75.9304
826	75.9514
827	75.9693
828	75.9531
829	76.0091
830	75.9987
831	76.0037
832	76.0444
833	76.0442
834	76.0651
835	76.0649
836	76.0824
837	76.0632
838	76.1089
839	76.0982
840	76.0837
841	76.1153
842	76.0801
843	76.0482
844	76.0924
845	76.1026
846	76.0842
847	76.0525
848	76.0647
849	76.038
850	76.089
Wavelength (nm)	%T
