# Supplementary material for: High‐Efficiency Semitransparent Solar Cells Based on Magnetron Sputtered Sb2S3 Thin Films
Source: Adv Sci (Weinh). 2025 Oct 17;13(2):e12103. doi: 10.1002/advs.202512103 (PMC12786377; doi:10.1002/advs.202512103)
Supplement: Supplementary file 2 — Supplemental Data File [file ADVS-13-e12103-s002.zip › EQE Data _champion device_13.3 mA cm-2.xlsx]

## Sheet: Int. 13.3 mA cm-2
Wavelength (nm)	EQE (%)
350	31.608
360	46.6022
370	53.8372
380	58.9994
390	65.2599
400	70.7832
410	72.9794
420	71.5748
430	69.7841
440	68.425
450	68.5764
460	69.082
470	69.6592
480	69.8003
490	69.9204
500	69.5897
510	69.2565
520	69.2614
530	69.1365
540	68.7917
550	68.1156
560	67.0186
570	65.9777
580	65.0956
590	64.9463
600	64.9961
610	65.7418
620	66.8523
630	67.2382
640	65.4009
650	61.8693
660	57.4174
670	52.3794
680	46.2865
690	38.8251
700	30.4778
710	22.2471
720	14.8647
730	9.07548
740	5.09915
750	2.71815
760	1.37537
770	0.65852
780	0.30101
790	0.15561
800	0.10176
810	0.05936
820	0.04809
830	0.03775
840	0.0363
850	0.03314
